# Supplementary material for: Systematic Analysis of Reproductive Barrier Types and Strengths in Interspecific Hybridization Involving Magnolia crassipes
Source: Plants (Basel). 2026 Jan 25;15(3):374. doi: 10.3390/plants15030374 (PMC12899510; doi:10.3390/plants15030374)
Supplement: Supplementary file 1 [file plants-15-00374-s001.zip › Table S1.xlsx]

## Sheet: Sheet1
Table S1. Pollen TTC staining rate and in vitro germination rate of the 13 pollen donors.
Pollen donors	TTC staining rate (%)	In vitro germination rate (%)
Magnolia crassipes	88.1 ± 1.9 de	74.3 ± 0.9 b
Magnolia figo	88.3 ± 0.9 de	74.9 ± 2.0 b
Magnolia cavaleriei var. platypetala	87.0 ± 0.2 de	47.8 ± 1.8 f
Magnolia macclurei	83.9 ± 1.0 e	54.2 ± 1.4 e
Magnolia balansae	97.9 ± 0.3 a	74.4 ± 0.9 b
Magnolia chapensis	94.2 ± 1.3 abc	82.0 ± 1.0 a
Magnolia ‘Xin’	68.9 ± 2.6 f	39.3 ± 2.0 g
Magnolia ‘Danxia’	90.8 ± 0.2 cd	65.6 ± 1.2 c
Magnolia lotungensis	96.4 ± 0.8 ab	60.2 ± 1.2 d
Magnolia denudata	97.6 ± 0.3 a	83.4 ± 0.5 a
Magnolia grandiflora	92.8 ± 1.0 bc	73.0 ± 0.3 b
Magnolia insignis	87.3 ± 1.7 de	49.1 ± 2.0 f
Magnolia conifera	90.7 ± 1.0 cd	47.2 ± 1.1 f
Note: Data are presented as mean ± standard error (SE, n=3). Different lowercase letters within a column indicate statistically significant differences at p < 0.05 according to Duncan’s multiple range test.
