# Supplementary material for: Systematic Analysis of Reproductive Barrier Types and Strengths in Interspecific Hybridization Involving Magnolia crassipes
Source: Plants (Basel). 2026 Jan 25;15(3):374. doi: 10.3390/plants15030374 (PMC12899510; doi:10.3390/plants15030374)
Supplement: Supplementary file 1 [file plants-15-00374-s001.zip › Table S2.xlsx]

## Sheet: Sheet1
Table S2. Numbers of carpels observed for pollen germination on the stigma and pollen tube entry into ovules
Pollen donors	No. of carpels observed	No. of stigmas with pollen germination	No. of carpels with pollen tubes entering ovules
Magnolia crassipes	96	77 (80.2%)	33（34.4%）
Magnolia figo	95	59 (62.1%)	14（14.7%）
Magnolia cavaleriei var. platypetala	85	31 (36.5%)	6（7.1%）
Magnolia macclurei	98	18 (18.4%)	0（0.00%）
Magnolia balansae	97	50 (51.6%)	12（12.4%）
Magnolia chapensis	115	57 (49.6%)	18（15.7%）
Magnolia ‘Xin’	92	27 (29.4%)	6（6.5%）
Magnolia ‘Danxia’	105	62 (59.0%)	25（23.8%）
Magnolia lotungensis	94	0 (0%)	0（0.0%）
Magnolia denudata	104	15 (14.4%)	0（0.0%）
Magnolia grandiflora	88	0 (0%)	0（0.0%）
Magnolia insignis	87	0 (0%)	0（0.0%）
Magnolia conifera	81	0 (0%)	0（0.0%）
