# Supplementary material for: Systematic Analysis of Reproductive Barrier Types and Strengths in Interspecific Hybridization Involving Magnolia crassipes
Source: Plants (Basel). 2026 Jan 25;15(3):374. doi: 10.3390/plants15030374 (PMC12899510; doi:10.3390/plants15030374)
Supplement: Supplementary file 1 [file plants-15-00374-s001.zip › Table S3.xlsx]

## Sheet: Sheet1
Table S3. Fruit and seed set in Magnolia crassipes following pollination with different pollen donors.
Pollen donors	No. of flowers pollinated	No. of fruits harvested	Fruit set (%)	No. of seeds per fruit	No. of filled seeds per fruit	Filled seed rate (%)	Seed abortion rate (%)	Filled seeds per pollinated flower
Magnolia crassipes	60	35	0.583	27.7	17.8	0.644	0.356	10.4
	60	47	0.783	25.6	18.4	0.721	0.279	14.4523
	60	41	0.683	24.9	18.8	0.754	0.246	12.8231
Magnolia figo	62	29	0.468	16.1	10.4	0.645	0.355	4.85995
	60	22	0.367	21.1	12.6	0.598	0.402	4.63073
	60	25	0.417	20.4	12.8	0.628	0.372	5.34227
Magnolia cavaleriei var. platypetala	84	15	0.179	2.3	1.1	0.457	0.543	0.188147
	60	7	0.117	5.7	3.6	0.625	0.375	0.416813
	60	5	0.083	5.2	3	0.577	0.423	0.249033
Magnolia macclurei	60	0	0	—	—	—	—	0
	60	0	0	—	—	—	—	0
	58	0	0	—	—	—	—	0
Magnolia balansae	50	9	0.18	19.4	2.9	0.149	0.851	0.520308
	60	16	0.267	13.1	2.1	0.157	0.843	0.549139
	60	18	0.3	13.5	2.4	0.181	0.819	0.73305
Magnolia chapensis	50	12	0.24	16.3	4.5	0.276	0.724	1.07971
	60	9	0.15	22.3	5.3	0.239	0.761	0.799455
	60	12	0.2	17.7	5.1	0.288	0.712	1.01952
Magnolia 'Xin'	46	2	0.044	12.5	9	0.72	0.28	0.396
	60	4	0.067	9	6.3	0.694	0.306	0.418482
	60	2	0.033	7	4	0.571	0.429	0.131901
Magnolia 'Danxia'	40	16	0.4	31.7	29.3	0.923	0.077	11.7036
	60	22	0.367	25.7	24.2	0.943	0.057	8.89428
	60	20	0.333	25.5	24.1	0.945	0.055	8.02447
Magnolia lotungensis	60	0	0	—	—	—	—	0
	60	0	0	—	—	—	—	0
	60	0	0	—	—	—	—	0
Magnolia denudata	60	0	0	—	—	—	—	0
	60	0	0	—	—	—	—	0
	60	0	0	—	—	—	—	0
Magnolia grandiflora	69	0	0	—	—	—	—	0
	60	0	0	—	—	—	—	0
	60	0	0	—	—	—	—	0
Magnolia insignis	58	0	0	—	—	—	—	0
	60	0	0	—	—	—	—	0
	60	0	0	—	—	—	—	0
Magnolia conifera	72	0	0	—	—	—	—	0
	60	0	0	—	—	—	—	0
	60	0	0	—	—	—	—	0
Note: “—” indicates not applicable due to the absence of mature fruit.
