# Supplementary material for: Systematic Analysis of Reproductive Barrier Types and Strengths in Interspecific Hybridization Involving Magnolia crassipes
Source: Plants (Basel). 2026 Jan 25;15(3):374. doi: 10.3390/plants15030374 (PMC12899510; doi:10.3390/plants15030374)
Supplement: Supplementary file 1 [file plants-15-00374-s001.zip › Table S4.xlsx]

## Sheet: Sheet1
Table S4. Seed weight and germination performance of Magnolia crassipes following pollination with different pollen donors.
Pollen donors	Hundred-seed weight (g)	No. of seeds sown	No. of germinated seeds	Germination percentage (%)
Magnolia crassipes	16.4	70	56	0.8
		70	64	0.9143
		70	57	0.8143
Magnolia figo	14	70	62	0.8857
		70	55	0.7857
		70	59	0.8429
Magnolia cavaleriei var. platypetala	12.4	19	10	0.5263
		19	12	0.6316
		18	14	0.7778
Magnolia balansae	13.4	34	17	0.5
		34	16	0.4706
		35	13	0.3714
Magnolia chapensis	16.3	50	36	0.72
		50	33	0.66
		50	39	0.78
Magnolia 'Xin'	12.5	17	17	1
		17	13	0.7647
		17	15	0.8824
Magnolia 'Danxia'	12	70	70	1
		70	70	1
		70	70	1
