# Supplementary material for: Systematic Analysis of Reproductive Barrier Types and Strengths in Interspecific Hybridization Involving Magnolia crassipes
Source: Plants (Basel). 2026 Jan 25;15(3):374. doi: 10.3390/plants15030374 (PMC12899510; doi:10.3390/plants15030374)
Supplement: Supplementary file 1 [file plants-15-00374-s001.zip › Table S5.xlsx]

## Sheet: Sheet1
Table S5. Carpel length of the pollen donors.
Pollen donors	Carpel length (mm)
Magnolia crassipes	3.47±0.04 g
Magnolia figo	2.79±0.05 gh
Magnolia cavaleriei var. platypetala	4.58±0.24 f
Magnolia macclurei	5.48±0.13 e
Magnolia balansae	6.47±0.09 d
Magnolia chapensis	2.45±0.09 h
Magnolia ‘Xin’	5.47±0.37 e
Magnolia ‘Danxia’	4.86±0.11 ef
Magnolia lotungensis	7.16±0.17 d
Magnolia denudata	6.68±0.21 d
Magnolia grandiflora	13.66±0.47 a
Magnolia insignis	10.54±0.29 b
Magnolia conifera	8.49±0.19 c
