# Supplementary material for: Systematic Analysis of Reproductive Barrier Types and Strengths in Interspecific Hybridization Involving Magnolia crassipes
Source: Plants (Basel). 2026 Jan 25;15(3):374. doi: 10.3390/plants15030374 (PMC12899510; doi:10.3390/plants15030374)
Supplement: Supplementary file 1 [file plants-15-00374-s001.zip › Table S6.xlsx]

## Sheet: Sheet1
Table S6. Taxonomy, role, and ornamental characteristics of the parental taxa used in this study.
Section	Parents	Role	Growth Habit	Floral Traits (Color / Scent)
sect. Michelia	Magnolia crassipes	Maternal Parent*	Evergreen shrub	Purple-red / Strongly fragrant
	Magnolia figo	Pollen Donor	Evergreen shrub	White / Strongly fragrant
	Magnolia cavaleriei var. platypetala	Pollen Donor	Evergreen tree	White / Fragrant
	Magnolia macclurei	Pollen Donor	Evergreen tree	White / Fragrant
	Magnolia balansae	Pollen Donor	Evergreen tree	Pale Yellow / Fragrant
	Magnolia chapensis	Pollen Donor	Evergreen tree	White / Fragrant
	Magnolia ‘Xin’	Pollen Donor	Evergreen tree	White / Fragrant
	Magnolia ‘Danxia’	Pollen Donor	Evergreen tree	Reddish / Fragrant
sect. Gynopodium	Magnolia lotungensis	Pollen Donor	Evergreen tree	White / Slightly fragrant
sect. Yulania	Magnolia denudata	Pollen Donor	Deciduous tree	White / Fragrant
sect. Magnolia	Magnolia grandiflora	Pollen Donor	Evergreen tree	White / Fragrant
sect. Manglietia	Magnolia insignis	Pollen Donor	Evergreen tree	Red / Slightly fragrant
	Magnolia conifera	Pollen Donor	Evergreen tree	White / Slightly fragrant
Note: * M. crassipes also served as the pollen donor for the self-pollination control.
