# Supplementary material for: Systematic Analysis of Reproductive Barrier Types and Strengths in Interspecific Hybridization Involving Magnolia crassipes
Source: Plants (Basel). 2026 Jan 25;15(3):374. doi: 10.3390/plants15030374 (PMC12899510; doi:10.3390/plants15030374)
Supplement: Supplementary file 1 [file plants-15-00374-s001.zip › Table S7.xlsx]

## Sheet: Sheet1
Table S7. Optimized medium components for in vitro pollen germination of the pollen donors.
Pollen donors	Sucrose	Boric Acid	Calcium Chloride
Magnolia crassipes	100 g/L	300 mg/L	300 mg/L
Magnolia figo	150 g/L	100 mg/L	-
Magnolia cavaleriei var. platypetala	100 g/L	100 mg/L	-
Magnolia macclurei	150 g/L	200 mg/L	200 mg/L
Magnolia balansae	150 g/L	200 mg/L	100 mg/L
Magnolia chapensis	50 g/L	100 mg/L	200 mg/L
Magnolia ‘Xin’	150 g/L	100 mg/L	-
Magnolia ‘Danxia’	100 g/L	300 mg/L	200 mg/L
Magnolia lotungensis	100 g/L	200 mg/L	-
Magnolia denudata	50 g/L	200 mg/L	-
Magnolia grandiflora	100 g/L	100 mg/L	-
Magnolia insignis	100 g/L	300 mg/L	-
Magnolia conifera	150 g/L	300 mg/L	-
