# Supplementary material for: Systematic Analysis of Reproductive Barrier Types and Strengths in Interspecific Hybridization Involving Magnolia crassipes
Source: Plants (Basel). 2026 Jan 25;15(3):374. doi: 10.3390/plants15030374 (PMC12899510; doi:10.3390/plants15030374)
Supplement: Supplementary file 1 [file plants-15-00374-s001.zip › Table S8.xlsx]

## Sheet: Sheet1
Table S8. Sequences of polymorphic SSR primers used for hybrid identification in this study.
Primer ID	Forward Primer Sequence (5′–3′)	Reverse Primer Sequence (5′–3′)
SSR72	AAGCAAAGCCTCCTAGGTC	TCTACGCCTAACAGGTCTGTC
M02	CAGCTCCCATTTTCTGTCGC	TCTGCAGATCAAGGCCTTGG
MMA72	TTTTCCACCCCTCTCGAATA	CCATTATGCTGGGGTGTCTT
SSR82	TGCTGCTCGAAGTTCTGAAT	CGTGCAGTAAATCAGGATGT
M29	TCCGACACTAGATTTCGGTTCC	GACGGCTGGATCGTGATGAT
